# Supplementary material for: miRNAs Epigenetic Tuning of Wall Remodeling in the Early Phase after Myocardial Infarction: A Novel Epidrug Approach
Source: Int J Mol Sci. 2023 Aug 26;24(17):13268. doi: 10.3390/ijms241713268 (PMC10487654; doi:10.3390/ijms241713268)
Supplement: Supplementary file 1 [file ijms-24-13268-s001.zip]

Archive with 1 entries (1 files):
- ijms-2568325-supplementary.pdf
